# Supplementary material for: The art and science of selecting graduate students in the biomedical sciences: Performance in doctoral study of the foundational sciences
Source: PLoS One. 2018 Apr 3;13(4):e0193901. doi: 10.1371/journal.pone.0193901 (PMC5882097; doi:10.1371/journal.pone.0193901)
Supplement: S1 File — (XLSX) [file pone.0193901.s001.xlsx]

## Sheet: S1 File
Ordinal_Performance	GrandTotal	Sex	Age	InternationalApplicant	CompetitivenessofCollege1	GPA1	GREQUPercentile	GREVRPercentile	N_PublicationsPublished	MajorResExp	MajorResEnv
Top	3.925	F	25	No	7	3.57	98	97	0	2	2
Top	3.75	M	28	No	7	3.06	96	93	0	3	2
Top	3.5	F	24	Yes	4	3.61	94	99	0	1	1
Top	3.85	F	29	Yes		3.54	94	83
Top	3.5	M	27	No	7	3.38	94	96	1	3	3
Top	3.78	F	25	No	7	3.73	92	83	0	2	3
Top	4	F	26	No	7	3.24	91	96	0	3	3
Top	3.83	M	28	No	6	3.44	90	97	2	2	3
Top	3.775	F	24	No		3.86	88	79	0	2	1
Top	3.575	F	27	No	7	3.58	87	99	1	2	3
Top	3.575	F	25	No	7	3.36	86	98	0	2	3
Top	3.75	F	23	No	4	4	84	93	0	2	3
Top	3.575	M	30	No	7	3.8	84	79	>5*	3	3
Top	3.575	F	27	No		3.73	84	60	0	3	3
Top	3.85	M	32	No	7	3.19	84	99	>5*	3	3
Top	3.75	M	30	Yes	7	3.83	82	75	0	2	3
Top	3.5	F	26	No	5	3.63	82	91	0	2	2
Top	3.78	F	26	Yes	3	3.87	81	53
Top	3.78	M	33	No	7	3.67	81	89	2	3	2
Top	3.6	F	27	No	7	2.9	81	69	0	3	3
Top	4	M	29	No	7	3.89	80	49	0	2	2
Top	3.675	M	26	Yes		3.99	79	72	0	2	3
Top	3.85	M	31	No	7	3.78	78	98	0	1	3
Top	3.675	F	26	Yes	7	3.83	77	90	0	3	3
Top	3.53	F	28	Yes		3.8	77	40	1	3	3
Top	3.925	F	29	No	5	2.99	75	78	0	2	3
Top	3.93	F	27	Yes		3.54	74	57	0	3	3
Top	3.85	F	27	Yes			72	70
Top	3.5	F	28	No	6	3.29	72	84	0	3	3
Top	3.825	F	28	No	5	3.15	72	75	1	2	3
Top	3.65	M	25	No	7	3.95	70	78	0	2	3
Top	3.6	M	29	Yes			64	44	5	3	3
Top	3.675	F	24	Yes	7	3.36	61	87	0	1	1
Top	3.6	F	30	Yes			59	55	1	3	3
Top	3.5	F	25	No	5	3.69	56	64	0	2	2
Top	3.575	F	25	No	6	3.45	53	86	0	3	1
Top	4	F	36	No	1	3.96	49	97	0	2	2
Pass	3.425	F	31	No	7	2.8			0	3	3
Pass	3.1	M	26	Yes			97	53
Pass	3.1	F	26	Yes		3.69	96	53	1	3	3
Pass	3.4	F	29	Yes		3.88	94	84
Pass	3.075	M	30	Yes		3.79	94	96
Pass	3.02	M	23	No	7	3.33	93	70	0	2	3
Pass	3.4	M	28	No	6	3.58	91	94	2	2	3
Pass	3.15	M	31	No	5	2.98	91	86	0	3	3
Pass	3.15	F	29	Yes			90	24	4	2	1
Pass	3.25	M	23	No	5	3.29	89	97	0	2	3
Pass	3.25	F	25	No	7	3.47	84	70	0	3	3
Pass	3.23	F	25	Yes	6	3.11	83	80	1	3	3
Pass	3.325	M	27	No	5	2.9	83	95	0	3	3
Pass	3.325	F	22	No		3.64	81	87	0	2	3
Pass	3.25	M	23	No	7	3.44	81	78	0	2	3
Pass	3.25	F	29	No	3	3.51	80	88	0	2	3
Pass	3.06	F	31	No		3.8	79	56	0	2	3
Pass	3.425	M	26	No	7	3.29	79	89	0	2	3
Pass	3.075	F	25	No			77	64	0	2	3
Pass	3.15	M	32	No		3.91	77	27	1	3	3
Pass	3.325	F	28	No	7	2.39	75	89	3	2	3
Pass	3.225	F	27	No	1	3.66	74	79	0	2	3
Pass	3.43	M	40	No	3	3.13	74	98	0	1	1
Pass	3.425	M	23	No	5	3.48	72	99	0	3	1
Pass	3.15	F	29	No	6	3.62	71	61	0	3	2
Pass	3.425	F	26	No	7	3.74	70	65	1	2	2
Pass	3.325	M	32	No	6	3.8	69	95	0	1	3
Pass	3.075	F	34	No	1	3.41	69	66	1	3	2
Pass	3.4	F	27	No	5	3.01	69	69	0	3	3
Pass	3.075	F	29	No			68	78	1	3	3
Pass	3.275	M	30	No		3.22	66	73	0	3	3
Pass	3	M	25	No	7	3.5	61	86	0	2	1
Pass	3.15	F	26	No	2	3.19	61	79	0	3	3
Pass	3.225	F	24	No	6	3.31	60	93	0	2	3
Pass	3.3	F	24	No	4	3.18	53	40	0	3	3
Pass	3.4	M	25	No	7		52	80	1	3	3
Pass	3.15	M	28	No	4	3.12	52	40	3	3	3
Pass	3.175	F	32	Yes		3.6	49	70
Pass	3.425	F	28	No	7	3.36	49	65	1	3	1
Pass	3.475	M	33	No	5	2.5	43	65	1	3	3
Pass	3	M	27	No		0	43	82	2	3	3
Fail	2.8	F	25	Yes		3.19	98	70	0	3	3
Fail	2.925	F	26	Yes		3.44	94	99
Fail	2.6	M	26	Yes		3.31	94	55
Fail	2.8	F	30	No	7	2.46	82	86
Fail	2.675	F	27	No			72	92	0	2	3
Fail	2.9	F	27	No	7	2.85	72	87	3	3	3
Fail	2.85	F	28	No	3	3.02	69	40	3	3	3
Fail	2.85	F	24	No	1	3.82	61	78	0	2	1
Fail	2.85	F	26	No	4	3.38	60	69	0	3	3
Fail	2.75	F	24	No		3.29	59	68	0	2	3
Fail	2.85	F	26	No	4	3.71	53	56	0	3	3
Fail	2.925	F	23	No	6	3.66	53	87	2	2	1
Fail	2.85	F	32	Yes		3.5	48	83
Fail	2.75	F	33	No	3	2.87	48	49	5	3	3
Fail	2.925	F	27	No	1	3.43	40	48	1	3	3
Fail	2.85	F	25	No	1	3.35	39	83	0	2	1
Fail	2.8	F	29	No		3.3	29	27
Foot Note: * These two students had significantly larger number of publications, thus used >5 to avoid potential identification at the recommendation of IRB.
